# Supplementary material for: Highly-automated, high-throughput replication of yeast-based logic circuit design assessments
Source: Synth Biol (Oxf). 2022 Oct 6;7(1):ysac018. doi: 10.1093/synbio/ysac018 (PMC9583850; doi:10.1093/synbio/ysac018)
Supplement: ysac018_Supp [file ysac018_supp.zip]

Archive with 2 entries (2 files):
- suppl_data/supplementary-materials.pdf
- suppl_data/SYNBIO-2021-042.tgz
